# Supplementary material for: Seasonal and year-round use of the Kushiro Wetland, Hokkaido, Japan by sika deer (Cervus nippon yesoensis)
Source: PeerJ. 2017 Oct 12;5:e3869. doi: 10.7717/peerj.3869 (PMC5641432; doi:10.7717/peerj.3869)
Supplement: Supplemental Information 2 — Home range area of deer of Kushiro Wetland in a year each individual. The home range area was estimated by a 95% local convex hull using location data for a year. [file peerj-05-3869-s006.zip]

Archive with 7 entries (7 files):
- Annual_home_range_shapefile/Annual_home_range.dbf
- Annual_home_range_shapefile/Annual_home_range.prj
- Annual_home_range_shapefile/Annual_home_range.sbn
- Annual_home_range_shapefile/Annual_home_range.sbx
- Annual_home_range_shapefile/Annual_home_range.shp
- Annual_home_range_shapefile/Annual_home_range.shp.xml
- Annual_home_range_shapefile/Annual_home_range.shx
