# Supplementary material for: Seasonal and year-round use of the Kushiro Wetland, Hokkaido, Japan by sika deer (Cervus nippon yesoensis)
Source: PeerJ. 2017 Oct 12;5:e3869. doi: 10.7717/peerj.3869 (PMC5641432; doi:10.7717/peerj.3869)
Supplement: Supplemental Information 2 — Home range area of deer of Kushiro Wetland in a year each individual. The home range area was estimated by a 95% local convex hull using location data for a year. [file peerj-05-3869-s006.zip › Annual_home_range_shapefile/Annual_home_range.prj]

PROJCS["WGS_1984_UTM_Zone_55N",GEOGCS["GCS_WGS_1984",DATUM["D_WGS_1984",SPHEROID["WGS_1984",6378137.0,298.257223563]],PRIMEM["Greenwich",0.0],UNIT["Degree",0.0174532925199433]],PROJECTION["Transverse_Mercator"],PARAMETER["False_Easting",500000.0],PARAMETER["False_Northing",0.0],PARAMETER["Central_Meridian",147.0],PARAMETER["Scale_Factor",0.9996],PARAMETER["Latitude_Of_Origin",0.0],UNIT["Meter",1.0]]
