# Supplementary material for: Seasonal and year-round use of the Kushiro Wetland, Hokkaido, Japan by sika deer (Cervus nippon yesoensis)
Source: PeerJ. 2017 Oct 12;5:e3869. doi: 10.7717/peerj.3869 (PMC5641432; doi:10.7717/peerj.3869)
Supplement: Supplemental Information 3 — Seasonal home range area of Kushiro Wetland deer in (A) first winter, (B) summer, and (C) second winter for one year each individual. The home ranges were estimated by a 95% local convex hull. [file peerj-05-3869-s007.zip]

Archive with 7 entries (7 files):
- Seasonal_home_range_shapefile/Seasonal_home_range.dbf
- Seasonal_home_range_shapefile/Seasonal_home_range.prj
- Seasonal_home_range_shapefile/Seasonal_home_range.sbn
- Seasonal_home_range_shapefile/Seasonal_home_range.sbx
- Seasonal_home_range_shapefile/Seasonal_home_range.shp
- Seasonal_home_range_shapefile/Seasonal_home_range.shp.xml
- Seasonal_home_range_shapefile/Seasonal_home_range.shx
