# Supplementary material for: Seasonal and year-round use of the Kushiro Wetland, Hokkaido, Japan by sika deer (Cervus nippon yesoensis)
Source: PeerJ. 2017 Oct 12;5:e3869. doi: 10.7717/peerj.3869 (PMC5641432; doi:10.7717/peerj.3869)
Supplement: Supplemental Information 3 — Seasonal home range area of Kushiro Wetland deer in (A) first winter, (B) summer, and (C) second winter for one year each individual. The home ranges were estimated by a 95% local convex hull. [file peerj-05-3869-s007.zip › Seasonal_home_range_shapefile/Seasonal_home_range.shp.xml]

<?xml version="1.0" encoding="UTF-8"?>
<metadata xml:lang="ja"><Esri><CreaDate>20170814</CreaDate><CreaTime>16424200</CreaTime><ArcGISFormat>1.0</ArcGISFormat><SyncOnce>FALSE</SyncOnce><DataProperties><lineage><Process ToolSource="c:\program files (x86)\arcgis\desktop10.5\ArcToolbox\Toolboxes\Data Management Tools.tbx\DefineProjection" Date="20170803" Time="121905">DefineProjection alocoh95_ID36754_w1 PROJCS['WGS_1984_UTM_Zone_55N',GEOGCS['GCS_WGS_1984',DATUM['D_WGS_1984',SPHEROID['WGS_1984',6378137.0,298.257223563]],PRIMEM['Greenwich',0.0],UNIT['Degree',0.0174532925199433]],PROJECTION['Transverse_Mercator'],PARAMETER['False_Easting',500000.0],PARAMETER['False_Northing',0.0],PARAMETER['Central_Meridian',147.0],PARAMETER['Scale_Factor',0.9996],PARAMETER['Latitude_Of_Origin',0.0],UNIT['Meter',1.0]]</Process><Process ToolSource="c:\program files (x86)\arcgis\desktop10.5\ArcToolbox\Toolboxes\Data Management Tools.tbx\DefineProjection" Date="20170803" Time="122114">DefineProjection alocoh95_ID36754_w1 PROJCS['WGS_1984_UTM_Zone_55N',GEOGCS['GCS_WGS_1984',DATUM['D_WGS_1984',SPHEROID['WGS_1984',6378137.0,298.257223563]],PRIMEM['Greenwich',0.0],UNIT['Degree',0.0174532925199433]],PROJECTION['Transverse_Mercator'],PARAMETER['False_Easting',500000.0],PARAMETER['False_Northing',0.0],PARAMETER['Central_Meridian',147.0],PARAMETER['Scale_Factor',0.9996],PARAMETER['Latitude_Of_Origin',0.0],UNIT['Meter',1.0]]</Process><Process ToolSource="c:\program files (x86)\arcgis\desktop10.5\ArcToolbox\Toolboxes\Data Management Tools.tbx\Merge" Date="20170807" Time="202245">Merge takkobu\alocoh95_ID36754;takkobu\alocoh95_ID36753;takkobu\alocoh95_ID36751;takkobu\alocoh95_ID36750;takkobu\alocoh95_ID36749;takkobu\alocoh95_ID36748;takkobu\alocoh95_ID35285;takkobu\alocoh95_ID36755;embankment\alocoh95_ID36728;embankment\alocoh95_ID36731;embankment\alocoh95_ID36727;embankment\alocoh95_ID36726;embankment\alocoh95_ID36725;embankment\alocoh95_ID36724;embankment\alocoh95_ID36741;embankment\alocoh95_ID36732;kottaro\alocoh95_ID36738;kottaro\alocoh95_ID36739;kottaro\alocoh95_ID36737;kottaro\alocoh95_ID36736;kottaro\alocoh95_ID36735;kottaro\alocoh95_ID36734;kottaro\alocoh95_ID36733;kottaro\alocoh95_ID32532;kottaro\alocoh95_ID36740 D:\01murai_gisdata\kushiro_migration\GPSdata10\seasonal_home_range_w1.shp "SP_ID "SP_ID" true true false 5 Text 0 0 ,First,#,takkobu\alocoh95_ID36754,SP_ID,-1,-1,takkobu\alocoh95_ID36753,SP_ID,-1,-1,takkobu\alocoh95_ID36751,SP_ID,-1,-1,takkobu\alocoh95_ID36750,SP_ID,-1,-1,takkobu\alocoh95_ID36749,SP_ID,-1,-1,takkobu\alocoh95_ID36748,SP_ID,-1,-1,takkobu\alocoh95_ID35285,SP_ID,-1,-1,takkobu\alocoh95_ID36755,SP_ID,-1,-1,embankment\alocoh95_ID36728,SP_ID,-1,-1,embankment\alocoh95_ID36731,SP_ID,-1,-1,embankment\alocoh95_ID36727,SP_ID,-1,-1,embankment\alocoh95_ID36726,SP_ID,-1,-1,embankment\alocoh95_ID36725,SP_ID,-1,-1,embankment\alocoh95_ID36724,SP_ID,-1,-1,embankment\alocoh95_ID36741,SP_ID,-1,-1,embankment\alocoh95_ID36732,SP_ID,-1,-1,kottaro\alocoh95_ID36738,SP_ID,-1,-1,kottaro\alocoh95_ID36739,SP_ID,-1,-1,kottaro\alocoh95_ID36737,SP_ID,-1,-1,kottaro\alocoh95_ID36736,SP_ID,-1,-1,kottaro\alocoh95_ID36735,SP_ID,-1,-1,kottaro\alocoh95_ID36734,SP_ID,-1,-1,kottaro\alocoh95_ID36733,SP_ID,-1,-1,kottaro\alocoh95_ID32532,SP_ID,-1,-1,kottaro\alocoh95_ID36740,SP_ID,-1,-1;id "id" true true false 5 Text 0 0 ,First,#,takkobu\alocoh95_ID36754,id,-1,-1,takkobu\alocoh95_ID36753,id,-1,-1,takkobu\alocoh95_ID36751,id,-1,-1,takkobu\alocoh95_ID36750,id,-1,-1,takkobu\alocoh95_ID36749,id,-1,-1,takkobu\alocoh95_ID36748,id,-1,-1,takkobu\alocoh95_ID35285,id,-1,-1,takkobu\alocoh95_ID36755,id,-1,-1,embankment\alocoh95_ID36728,id,-1,-1,embankment\alocoh95_ID36731,id,-1,-1,embankment\alocoh95_ID36727,id,-1,-1,embankment\alocoh95_ID36726,id,-1,-1,embankment\alocoh95_ID36725,id,-1,-1,embankment\alocoh95_ID36724,id,-1,-1,embankment\alocoh95_ID36741,id,-1,-1,embankment\alocoh95_ID36732,id,-1,-1,kottaro\alocoh95_ID36738,id,-1,-1,kottaro\alocoh95_ID36739,id,-1,-1,kottaro\alocoh95_ID36737,id,-1,-1,kottaro\alocoh95_ID36736,id,-1,-1,kottaro\alocoh95_ID36735,id,-1,-1,kottaro\alocoh95_ID36734,id,-1,-1,kottaro\alocoh95_ID36733,id,-1,-1,kottaro\alocoh95_ID32532,id,-1,-1,kottaro\alocoh95_ID36740,id,-1,-1;area "area" true true false 19 Double 8 18 ,First,#,takkobu\alocoh95_ID36754,area,-1,-1,takkobu\alocoh95_ID36753,area,-1,-1,takkobu\alocoh95_ID36751,area,-1,-1,takkobu\alocoh95_ID36750,area,-1,-1,takkobu\alocoh95_ID36749,area,-1,-1,takkobu\alocoh95_ID36748,area,-1,-1,takkobu\alocoh95_ID35285,area,-1,-1,takkobu\alocoh95_ID36755,area,-1,-1,embankment\alocoh95_ID36728,area,-1,-1,embankment\alocoh95_ID36731,area,-1,-1,embankment\alocoh95_ID36727,area,-1,-1,embankment\alocoh95_ID36726,area,-1,-1,embankment\alocoh95_ID36725,area,-1,-1,embankment\alocoh95_ID36724,area,-1,-1,embankment\alocoh95_ID36741,area,-1,-1,embankment\alocoh95_ID36732,area,-1,-1,kottaro\alocoh95_ID36738,area,-1,-1,kottaro\alocoh95_ID36739,area,-1,-1,kottaro\alocoh95_ID36737,area,-1,-1,kottaro\alocoh95_ID36736,area,-1,-1,kottaro\alocoh95_ID36735,area,-1,-1,kottaro\alocoh95_ID36734,area,-1,-1,kottaro\alocoh95_ID36733,area,-1,-1,kottaro\alocoh95_ID32532,area,-1,-1,kottaro\alocoh95_ID36740,area,-1,-1"</Process><Process ToolSource="c:\program files (x86)\arcgis\desktop10.5\ArcToolbox\Toolboxes\Data Management Tools.tbx\CalculateField" Date="20170807" Time="203349">CalculateField seasonal_home_range_w1 season "winter1" VB #</Process><Process ToolSource="c:\program files (x86)\arcgis\desktop10.5\ArcToolbox\Toolboxes\Data Management Tools.tbx\Merge" Date="20170807" Time="203455">Merge seasonal_home_range_w1;seasonal_home_range_s;seasonal_home_range_w2 D:\01murai_gisdata\kushiro_migration\GPSdata10\Seasonal_home_range.shp "SP_ID "SP_ID" true true false 5 Text 0 0 ,First,#,seasonal_home_range_w1,SP_ID,-1,-1,seasonal_home_range_s,SP_ID,-1,-1,seasonal_home_range_w2,SP_ID,-1,-1;id "id" true true false 5 Text 0 0 ,First,#,seasonal_home_range_w1,id,-1,-1,seasonal_home_range_s,id,-1,-1,seasonal_home_range_w2,id,-1,-1;area "area" true true false 19 Double 0 0 ,First,#,seasonal_home_range_w1,area,-1,-1,seasonal_home_range_s,area,-1,-1,seasonal_home_range_w2,area,-1,-1;Capt_site "Capt_site" true true false 50 Text 0 0 ,First,#,seasonal_home_range_w1,Capt_site,-1,-1,seasonal_home_range_s,Capt_site,-1,-1,seasonal_home_range_w2,Capt_site,-1,-1;season "season" true true false 50 Text 0 0 ,First,#,seasonal_home_range_w1,season,-1,-1,seasonal_home_range_s,season,-1,-1,seasonal_home_range_w2,season,-1,-1"</Process><Process ToolSource="c:\program files (x86)\arcgis\desktop10.5\ArcToolbox\Toolboxes\Data Management Tools.tbx\CalculateField" Date="20170807" Time="203514">CalculateField Seasonal_home_range SP_ID [id] VB #</Process><Process ToolSource="c:\program files (x86)\arcgis\desktop10.5\ArcToolbox\Toolboxes\Data Management Tools.tbx\CalculateField" Date="20170807" Time="203551">CalculateField Seasonal_home_range ID [SP_ID] VB #</Process></lineage><itemProps><itemName Sync="TRUE">Seasonal_home_range</itemName><imsContentType Sync="TRUE">002</imsContentType><itemSize Sync="TRUE">0.000</itemSize><itemLocation><linkage Sync="TRUE">file://\\LENOVO-PC\C$\Dropbox\各種研究プロジェクト共有フォルダ\GPS首輪_論文・データ解析共有フォルダ\湿地学会特集号_季節移動\投稿用supplemental file\Raw GIS data\New Folder\Seasonal_home_range</linkage><protocol Sync="TRUE">Local Area Network</protocol></itemLocation></itemProps><coordRef><type Sync="TRUE">Projected</type><geogcsn Sync="TRUE">GCS_WGS_1984</geogcsn><csUnits Sync="TRUE">Linear Unit: Meter (1.000000)</csUnits><projcsn Sync="TRUE">WGS_1984_UTM_Zone_55N</projcsn><peXml Sync="TRUE">&lt;ProjectedCoordinateSystem xsi:type='typens:ProjectedCoordinateSystem' xmlns:xsi='http://www.w3.org/2001/XMLSchema-instance' xmlns:xs='http://www.w3.org/2001/XMLSchema' xmlns:typens='http://www.esri.com/schemas/ArcGIS/10.5'&gt;&lt;WKT&gt;PROJCS[&amp;quot;WGS_1984_UTM_Zone_55N&amp;quot;,GEOGCS[&amp;quot;GCS_WGS_1984&amp;quot;,DATUM[&amp;quot;D_WGS_1984&amp;quot;,SPHEROID[&amp;quot;WGS_1984&amp;quot;,6378137.0,298.257223563]],PRIMEM[&amp;quot;Greenwich&amp;quot;,0.0],UNIT[&amp;quot;Degree&amp;quot;,0.0174532925199433]],PROJECTION[&amp;quot;Transverse_Mercator&amp;quot;],PARAMETER[&amp;quot;False_Easting&amp;quot;,500000.0],PARAMETER[&amp;quot;False_Northing&amp;quot;,0.0],PARAMETER[&amp;quot;Central_Meridian&amp;quot;,147.0],PARAMETER[&amp;quot;Scale_Factor&amp;quot;,0.9996],PARAMETER[&amp;quot;Latitude_Of_Origin&amp;quot;,0.0],UNIT[&amp;quot;Meter&amp;quot;,1.0],AUTHORITY[&amp;quot;EPSG&amp;quot;,32655]]&lt;/WKT&gt;&lt;XOrigin&gt;-5120900&lt;/XOrigin&gt;&lt;YOrigin&gt;-9998100&lt;/YOrigin&gt;&lt;XYScale&gt;450445547.3910538&lt;/XYScale&gt;&lt;ZOrigin&gt;-100000&lt;/ZOrigin&gt;&lt;ZScale&gt;10000&lt;/ZScale&gt;&lt;MOrigin&gt;-100000&lt;/MOrigin&gt;&lt;MScale&gt;10000&lt;/MScale&gt;&lt;XYTolerance&gt;0.001&lt;/XYTolerance&gt;&lt;ZTolerance&gt;0.001&lt;/ZTolerance&gt;&lt;MTolerance&gt;0.001&lt;/MTolerance&gt;&lt;HighPrecision&gt;true&lt;/HighPrecision&gt;&lt;WKID&gt;32655&lt;/WKID&gt;&lt;LatestWKID&gt;32655&lt;/LatestWKID&gt;&lt;/ProjectedCoordinateSystem&gt;</peXml></coordRef><copyHistory><copy source="C:\Dropbox\各種研究プロジェクト共有フォルダ\GPS首輪_論文・データ解析共有フォルダ\湿地学会特集号_季節移動\村井担当\32_査読後_修正した図\行動圏データ\Seasonal_home_range" dest="\\LENOVO-PC\C$\Dropbox\各種研究プロジェクト共有フォルダ\GPS首輪_論文・データ解析共有フォルダ\湿地学会特集号_季節移動\投稿用supplemental file\Raw GIS data\New Folder\Seasonal_home_range" date="20170814" time="16424200"></copy></copyHistory></DataProperties><SyncDate>20170807</SyncDate><SyncTime>20345500</SyncTime><ModDate>20170807</ModDate><ModTime>20345500</ModTime></Esri><dataIdInfo><envirDesc Sync="TRUE">Microsoft Windows 7 Version 6.1 (Build 7601) Service Pack 1; Esri ArcGIS 10.5.0.6491</envirDesc><dataLang><languageCode value="jpn" Sync="TRUE"></languageCode><countryCode value="JPN" Sync="TRUE"></countryCode></dataLang><idCitation><resTitle Sync="TRUE">Seasonal_home_range</resTitle><presForm><PresFormCd value="005" Sync="TRUE"></PresFormCd></presForm></idCitation><spatRpType><SpatRepTypCd value="001" Sync="TRUE"></SpatRepTypCd></spatRpType></dataIdInfo><mdLang><languageCode value="jpn" Sync="TRUE"></languageCode><countryCode value="JPN" Sync="TRUE"></countryCode></mdLang><mdChar><CharSetCd value="004" Sync="TRUE"></CharSetCd></mdChar><distInfo><distFormat><formatName Sync="TRUE">シェープファイル</formatName></distFormat><distTranOps><transSize Sync="TRUE">0.000</transSize></distTranOps></distInfo><mdHrLv><ScopeCd value="005" Sync="TRUE"></ScopeCd></mdHrLv><mdHrLvName Sync="TRUE">dataset</mdHrLvName><refSysInfo><RefSystem><refSysID><identCode code="32655" Sync="TRUE"></identCode><idCodeSpace Sync="TRUE">EPSG</idCodeSpace><idVersion Sync="TRUE">2.1(3.0.1)</idVersion></refSysID></RefSystem></refSysInfo><spatRepInfo><VectSpatRep><geometObjs Name="Seasonal_home_range"><geoObjTyp><GeoObjTypCd value="002" Sync="TRUE"></GeoObjTypCd></geoObjTyp><geoObjCnt Sync="TRUE">0</geoObjCnt></geometObjs><topLvl><TopoLevCd value="001" Sync="TRUE"></TopoLevCd></topLvl></VectSpatRep></spatRepInfo><spdoinfo><ptvctinf><esriterm Name="Seasonal_home_range"><efeatyp Sync="TRUE">Simple</efeatyp><efeageom code="4" Sync="TRUE"></efeageom><esritopo Sync="TRUE">FALSE</esritopo><efeacnt Sync="TRUE">0</efeacnt><spindex Sync="TRUE">FALSE</spindex><linrefer Sync="TRUE">FALSE</linrefer></esriterm></ptvctinf></spdoinfo><eainfo><detailed Name="Seasonal_home_range"><enttyp><enttypl Sync="TRUE">Seasonal_home_range</enttypl><enttypt Sync="TRUE">Feature Class</enttypt><enttypc Sync="TRUE">0</enttypc></enttyp><attr><attrlabl Sync="TRUE">FID</attrlabl><attalias Sync="TRUE">FID</attalias><attrtype Sync="TRUE">OID</attrtype><attwidth Sync="TRUE">4</attwidth><atprecis Sync="TRUE">0</atprecis><attscale Sync="TRUE">0</attscale><attrdef Sync="TRUE">Internal feature number.</attrdef><attrdefs Sync="TRUE">Esri</attrdefs><attrdomv><udom Sync="TRUE">Sequential unique whole numbers that are automatically generated.</udom></attrdomv></attr><attr><attrlabl Sync="TRUE">Shape</attrlabl><attalias Sync="TRUE">Shape</attalias><attrtype Sync="TRUE">Geometry</attrtype><attwidth Sync="TRUE">0</attwidth><atprecis Sync="TRUE">0</atprecis><attscale Sync="TRUE">0</attscale><attrdef Sync="TRUE">Feature geometry.</attrdef><attrdefs Sync="TRUE">Esri</attrdefs><attrdomv><udom Sync="TRUE">Coordinates defining the features.</udom></attrdomv></attr><attr><attrlabl Sync="TRUE">SP_ID</attrlabl><attalias Sync="TRUE">SP_ID</attalias><attrtype Sync="TRUE">String</attrtype><attwidth Sync="TRUE">5</attwidth><atprecis Sync="TRUE">0</atprecis><attscale Sync="TRUE">0</attscale></attr><attr><attrlabl Sync="TRUE">id</attrlabl><attalias Sync="TRUE">id</attalias><attrtype Sync="TRUE">String</attrtype><attwidth Sync="TRUE">5</attwidth><atprecis Sync="TRUE">0</atprecis><attscale Sync="TRUE">0</attscale></attr><attr><attrlabl Sync="TRUE">area</attrlabl><attalias Sync="TRUE">area</attalias><attrtype Sync="TRUE">Double</attrtype><attwidth Sync="TRUE">19</attwidth><atprecis Sync="TRUE">0</atprecis><attscale Sync="TRUE">0</attscale></attr><attr><attrlabl Sync="TRUE">Capt_site</attrlabl><attalias Sync="TRUE">Capt_site</attalias><attrtype Sync="TRUE">String</attrtype><attwidth Sync="TRUE">50</attwidth><atprecis Sync="TRUE">0</atprecis><attscale Sync="TRUE">0</attscale></attr><attr><attrlabl Sync="TRUE">season</attrlabl><attalias Sync="TRUE">season</attalias><attrtype Sync="TRUE">String</attrtype><attwidth Sync="TRUE">50</attwidth><atprecis Sync="TRUE">0</atprecis><attscale Sync="TRUE">0</attscale></attr></detailed></eainfo><mdDateSt Sync="TRUE">20170807</mdDateSt></metadata>
