# Supplementary material for: Seasonal and year-round use of the Kushiro Wetland, Hokkaido, Japan by sika deer (Cervus nippon yesoensis)
Source: PeerJ. 2017 Oct 12;5:e3869. doi: 10.7717/peerj.3869 (PMC5641432; doi:10.7717/peerj.3869)
Supplement: Supplemental Information 6 — Spring and autumn migration distances for each individual exhibiting movement classified as seasonal migration. These data are summarized and shown in the manuscript. Two irregular migrants, which were estimated as they still have not reached the second winter habitat by the NSD method, are excluded. [file peerj-05-3869-s010.xlsx]

## Sheet: Sheet1
Capture site	deer ID	Spring migration(m)	Autumn migration(m)
Takkobu	35285	69904.6	62618.4
Takkobu	36748	46886.6	45489.5
Takkobu	36754	42885.7	43177
Takkobu	36753	6806.84	6692.03
The embankment	36725	4027.08	1474.76
The embankment	36728	4202.59	4370.15
The embankment	36731	8746.2	7969.56
